# Supplementary material for: An annotation and modeling schema for prescription regimens
Source: J Biomed Semantics. 2019 May 31;10:10. doi: 10.1186/s13326-019-0201-9 (PMC6544933; doi:10.1186/s13326-019-0201-9)
Supplement: Supplementary file 2 — TranscriptAnnotationTask.xml (XML file). TranscriptML Task Definition. XML file defining the Transcript task for use with the MITRE Annotation Toolkit. (XML 19 kb) [file 13326_2019_201_MOESM2_ESM.xml]

<?xml version="1.0" encoding="UTF-8"?>
<task name="TranScript">
  <annotation_set_descriptors all_annotations_known="no" inherit="category:zone,category:token">
    <annotation_set_descriptor category="content" name="content">
      <annotation label="dispense"/>
      <attribute name="quantity" type="int" of_annotation="dispense" default_is_text_span="yes">
        <range from="0"/>
      </attribute>
      <attribute name="to quantity" type="int" of_annotation="dispense">
        <range from="0"/>
      </attribute>
      <annotation label="dispense_unit"/>
      <attribute name="unit" type="string" of_annotation="dispense_unit">
		<choice>ampule</choice>
		<choice>bag</choice>
		<choice>bolus</choice>
		<choice>bottle</choice>
		<choice>box</choice>
		<choice>bullet</choice>
		<choice>can</choice>
		<choice>canister</choice>
		<choice>capsule</choice>
		<choice>carton</choice>
		<choice>cartridge</choice>
		<choice>container</choice>
		<choice>count</choice>
		<choice>cubic centimeter</choice>
		<choice>cubic millimeter</choice>
		<choice>day supply</choice>
		<choice>disk</choice>
		<choice>diskus</choice>
		<choice>dose pack</choice>
		<choice>dose</choice>
		<choice>drum</choice>
		<choice>feet, cubic</choice>
		<choice>feet, square</choice>
		<choice>fluid dram</choice>
		<choice>fluid ounce</choice>
		<choice>gallon</choice>
		<choice>grain</choice>
		<choice>gram</choice>
		<choice>homeopathic dilution</choice>
		<choice>inch</choice>
		<choice>inch, cubic</choice>
		<choice>inhaler</choice>
		<choice>jar</choice>
		<choice>kilogram</choice>
		<choice>kit</choice>
		<choice>liter</choice>
		<choice>lozenge</choice>
		<choice>microcurie</choice>
		<choice>microgram</choice>
		<choice>microliter</choice>
		<choice>micromole</choice>
		<choice>micron</choice>
		<choice>millicurie</choice>
		<choice>milliequivalent</choice>
		<choice>milligram</choice>
		<choice>milligrams per milliliter</choice>
		<choice>milliliter</choice>
		<choice>millimeter</choice>
		<choice>millimole</choice>
		<choice>minim</choice>
		<choice>miscellaneous</choice>
		<choice>molar</choice>
		<choice>month supply</choice>
		<choice>nanogram, millimicrogram</choice>
		<choice>nanomole, millimicromole</choice>
		<choice>normal</choice>
		<choice>not stated</choice>
		<choice>ounce</choice>
		<choice>pack</choice>
		<choice>package</choice>
		<choice>packet</choice>
		<choice>part per million</choice>
		<choice>patch</choice>
		<choice>pellet</choice>
		<choice>percent vol./vol.</choice>
		<choice>percent wt./vol.</choice>
		<choice>percent wt./wt.</choice>
		<choice>pill</choice>
		<choice>pint</choice>
		<choice>pound</choice>
		<choice>protein unit</choice>
		<choice>quantity sufficient</choice>
		<choice>quart</choice>
		<choice>ring</choice>
		<choice>saturated</choice>
		<choice>spray</choice>
		<choice>spray pump</choice>
		<choice>square centimeter</choice>
		<choice>strip</choice>
		<choice>suppository</choice>
		<choice>syringe</choice>
		<choice>tablespoon</choice>
		<choice>tablet</choice>
		<choice>tampon</choice>
		<choice>teaspoon</choice>
		<choice>test</choice>
		<choice>ton</choice>
		<choice>trace</choice>
		<choice>troche</choice>
		<choice>tube</choice>
		<choice>unit</choice>
		<choice>units per milligram</choice>
		<choice>varies per regimen</choice>
		<choice>vial</choice>
		<choice>wafer</choice>
		<choice>week supply</choice>
		<choice>yard, linear</choice>
		<choice>yard, square</choice>
		<choice>other</choice>
      </attribute>
      <annotation label="medication"/>
      <attribute name="name" type="string" of_annotation="medication" default_is_text_span="yes"/>
      <annotation label="take"/>
      <attribute name="amt" type="float" of_annotation="take" default_is_text_span="no">
        <range from="0.0"/>
      </attribute>
      <attribute name="to amt" type="float" of_annotation="take" default_is_text_span="no">
        <range from="0.0"/>
      </attribute>
      <annotation label="strength"/>
      <attribute name="amt" type="float" of_annotation="strength" default_is_text_span="yes">
        <range from="0.0"/>
      </attribute>
      <attribute name="to amt" type="float" of_annotation="strength" default_is_text_span="no">
        <range from="0.0"/>
      </attribute>
      <annotation label="strength_unit"/>
      <attribute name="unit" type="string" of_annotation="strength_unit">
		<choice>ampule</choice>
		<choice>bag</choice>
		<choice>bolus</choice>
		<choice>bottle</choice>
		<choice>box</choice>
		<choice>bullet</choice>
		<choice>can</choice>
		<choice>canister</choice>
		<choice>capsule</choice>
		<choice>carton</choice>
		<choice>cartridge</choice>
		<choice>container</choice>
		<choice>count</choice>
		<choice>cubic centimeter</choice>
		<choice>cubic millimeter</choice>
		<choice>day supply</choice>
		<choice>disk</choice>
		<choice>diskus</choice>
		<choice>dose pack</choice>
		<choice>dose</choice>
		<choice>drum</choice>
		<choice>feet, cubic</choice>
		<choice>feet, square</choice>
		<choice>fluid dram</choice>
		<choice>fluid ounce</choice>
		<choice>gallon</choice>
		<choice>grain</choice>
		<choice>gram</choice>
		<choice>homeopathic dilution</choice>
		<choice>inch</choice>
		<choice>inch, cubic</choice>
		<choice>inhaler</choice>
		<choice>jar</choice>
		<choice>kilogram</choice>
		<choice>kit</choice>
		<choice>liter</choice>
		<choice>lozenge</choice>
		<choice>microcurie</choice>
		<choice>microgram</choice>
		<choice>microliter</choice>
		<choice>micromole</choice>
		<choice>micron</choice>
		<choice>millicurie</choice>
		<choice>milliequivalent</choice>
		<choice>milligram</choice>
		<choice>milligrams per milliliter</choice>
		<choice>milliliter</choice>
		<choice>millimeter</choice>
		<choice>millimole</choice>
		<choice>minim</choice>
		<choice>miscellaneous</choice>
		<choice>molar</choice>
		<choice>month supply</choice>
		<choice>nanogram, millimicrogram</choice>
		<choice>nanomole, millimicromole</choice>
		<choice>normal</choice>
		<choice>not stated</choice>
		<choice>ounce</choice>
		<choice>pack</choice>
		<choice>package</choice>
		<choice>packet</choice>
		<choice>part per million</choice>
		<choice>patch</choice>
		<choice>pellet</choice>
		<choice>percent vol./vol.</choice>
		<choice>percent wt./vol.</choice>
		<choice>percent wt./wt.</choice>
		<choice>pint</choice>
		<choice>pound</choice>
		<choice>protein unit</choice>
		<choice>quantity sufficient</choice>
		<choice>quart</choice>
		<choice>ring</choice>
		<choice>saturated</choice>
		<choice>spray</choice>
		<choice>spray pump</choice>
		<choice>square centimeter</choice>
		<choice>strip</choice>
		<choice>suppository</choice>
		<choice>syringe</choice>
		<choice>tablespoon</choice>
		<choice>tablet</choice>
		<choice>tampon</choice>
		<choice>teaspoon</choice>
		<choice>test</choice>
		<choice>ton</choice>
		<choice>trace</choice>
		<choice>troche</choice>
		<choice>tube</choice>
		<choice>unit</choice>
		<choice>units per milligram</choice>
		<choice>varies per regimen</choice>
		<choice>vial</choice>
		<choice>wafer</choice>
		<choice>week supply</choice>
		<choice>yard, linear</choice>
		<choice>yard, square</choice>
		<choice>other</choice>
	</attribute>
      <annotation label="doseamount"/>
      <attribute name="amt" type="float" of_annotation="doseamount" default_is_text_span="yes">
        <range from="0.0"/>
      </attribute>
      <attribute name="to amt" type="float" of_annotation="doseamount" default_is_text_span="no">
        <range from="0.0"/>
      </attribute>
      <annotation label="doseamount_unit"/>
      <attribute name="unit" type="string" of_annotation="doseamount_unit">
		<choice>ampule</choice>
		<choice>bag</choice>
		<choice>bolus</choice>
		<choice>bottle</choice>
		<choice>box</choice>
		<choice>bullet</choice>
		<choice>can</choice>
		<choice>canister</choice>
		<choice>capsule</choice>
		<choice>carton</choice>
		<choice>cartridge</choice>
		<choice>container</choice>
		<choice>count</choice>
		<choice>cubic centimeter</choice>
		<choice>cubic millimeter</choice>
		<choice>day supply</choice>
		<choice>disk</choice>
		<choice>diskus</choice>
		<choice>dose pack</choice>
		<choice>dose</choice>
		<choice>drum</choice>
		<choice>feet, cubic</choice>
		<choice>feet, square</choice>
		<choice>fluid dram</choice>
		<choice>fluid ounce</choice>
		<choice>gallon</choice>
		<choice>grain</choice>
		<choice>gram</choice>
		<choice>homeopathic dilution</choice>
		<choice>inch</choice>
		<choice>inch, cubic</choice>
		<choice>inhaler</choice>
		<choice>jar</choice>
		<choice>kilogram</choice>
		<choice>kit</choice>
		<choice>liter</choice>
		<choice>lozenge</choice>
		<choice>microcurie</choice>
		<choice>microgram</choice>
		<choice>microliter</choice>
		<choice>micromole</choice>
		<choice>micron</choice>
		<choice>millicurie</choice>
		<choice>milliequivalent</choice>
		<choice>milligram</choice>
		<choice>milligrams per milliliter</choice>
		<choice>milliliter</choice>
		<choice>millimeter</choice>
		<choice>millimole</choice>
		<choice>minim</choice>
		<choice>miscellaneous</choice>
		<choice>molar</choice>
		<choice>month supply</choice>
		<choice>nanogram, millimicrogram</choice>
		<choice>nanomole, millimicromole</choice>
		<choice>normal</choice>
		<choice>not stated</choice>
		<choice>ounce</choice>
		<choice>pack</choice>
		<choice>package</choice>
		<choice>packet</choice>
		<choice>part per million</choice>
		<choice>patch</choice>
		<choice>pellet</choice>
		<choice>percent vol./vol.</choice>
		<choice>percent wt./vol.</choice>
		<choice>percent wt./wt.</choice>
		<choice>pint</choice>
		<choice>pound</choice>
		<choice>protein unit</choice>
		<choice>quantity sufficient</choice>
		<choice>quart</choice>
		<choice>ring</choice>
		<choice>saturated</choice>
		<choice>spray</choice>
		<choice>spray pump</choice>
		<choice>square centimeter</choice>
		<choice>strip</choice>
		<choice>suppository</choice>
		<choice>syringe</choice>
		<choice>tablespoon</choice>
		<choice>tablet</choice>
		<choice>tampon</choice>
		<choice>teaspoon</choice>
		<choice>test</choice>
		<choice>ton</choice>
		<choice>trace</choice>
		<choice>troche</choice>
		<choice>tube</choice>
		<choice>unit</choice>
		<choice>units per milligram</choice>
		<choice>varies per regimen</choice>
		<choice>vial</choice>
		<choice>wafer</choice>
		<choice>week supply</choice>
		<choice>yard, linear</choice>
		<choice>yard, square</choice>
		<choice>other</choice>
	</attribute>
      <annotation label="doseform"/>
      <attribute name="form" type="string" of_annotation="doseform">
        <choice>tablet</choice>
        <choice>caplet</choice>
        <choice>capsule</choice>
        <choice>cream</choice>
        <choice>ointment</choice>
        <choice>gel</choice>
        <choice>solution</choice>
        <choice>spray</choice>
        <choice>aerosol</choice>
        <choice>inhalant</choice>
        <choice>liquid</choice>
        <choice>nebulizer</choice>
        <choice>oil</choice>
        <choice>patch</choice>
        <choice>pill</choice>
        <choice>other</choice>
      </attribute>
      <annotation label="duration"/>
      <attribute name="num" type="int" of_annotation="duration" default_is_text_span="no">
        <range from="1" to="365"/>
      </attribute>
      <attribute name="to num" type="int" of_annotation="duration" default_is_text_span="no">
        <range from="1" to="365"/>
      </attribute>
      <annotation label="duration_unit"/>
      <attribute name="unit" type="string" of_annotation="duration_unit">
        <choice>minute</choice>
        <choice>hour</choice>
        <choice>day</choice>
        <choice>week</choice>
        <choice>month</choice>
        <choice>other</choice>
      </attribute>
      <annotation label="freq"/>
      <attribute name="times per" type="int" default="1" of_annotation="freq"/>
      <attribute name="to times per" type="int" of_annotation="freq"/>
      <attribute name="every" type="int" default="1" of_annotation="freq"/>
      <attribute name="to every" type="int" of_annotation="freq"/>
      <attribute name="unit" type="string" of_annotation="freq">
        <choice>minute</choice>
        <choice>hour</choice>
        <choice>day</choice>
        <choice>week</choice>
        <choice>month</choice>
        <choice>other</choice>
      </attribute>
	  <annotation label="prn"/>
      <annotation label="indication"/>
      <annotation label="instruction"/>
      <attribute name="note" type="string" of_annotation="instruction"/>
      <annotation label="timing"/>
      <attribute name="offset" type="float" of_annotation="timing" default_is_text_span="no">
        <range from="0.0"/>
      </attribute>
      <attribute name="to offset" type="float" of_annotation="timing" default_is_text_span="no">
        <range from="0.0"/>
      </attribute>
      <attribute name="offset_unit" type="string" of_annotation="timing">
        <choice>minute</choice>
        <choice>hour</choice>
        <choice>day</choice>
        <choice>week</choice>
        <choice>month</choice>
        <choice>other</choice>
      </attribute>
      <attribute name="direction" type="string" of_annotation="timing">
      	<choice>before</choice>
      	<choice>after</choice>
      	<choice>other</choice>
      </attribute>
	  <attribute name="event" type="string" of_annotation="timing">
	  	<choice>breakfast</choice>
	  	<choice>lunch</choice>
	  	<choice>dinner</choice>
	  	<choice>meals</choice>
	  	<choice>morning</choice>
	  	<choice>noon</choice>
	  	<choice>afternoon</choice>
	  	<choice>evening</choice>
	  	<choice>bedtime</choice>	
	  	<choice>procedure</choice>	
	  	<choice>treatment</choice>
	  	<choice>other</choice>
	  </attribute>
      <annotation label="refill"/>
      <attribute name="refill" type="boolean" of_annotation="refill"/>
      <annotation label="route"/>
      <attribute name="route" type="string" of_annotation="route">
        <choice>mouth</choice>
        <choice>sublingual</choice>
        <choice>eyes</choice>
        <choice>ears</choice>
        <choice>nasal</choice>
        <choice>rectal</choice>
        <choice>vaginal</choice>
        <choice>inhale</choice>
        <choice>nebulizer</choice>
        <choice>intravenous</choice>
        <choice>intramuscular</choice>
        <choice>intradermal</choice>
        <choice>subcutaneous</choice>
        <choice>topical</choice>
        <choice>teeth</choice>
        <choice>swish &amp; swallow</choice>
        <choice>swish &amp; spit</choice>
        <choice>gums</choice>
        <choice>other</choice>
      </attribute>
      <attribute name="side" type="string" of_annotation="route">
      	<choice>left</choice>
      	<choice>right</choice>
      	<choice>both</choice>
      </attribute>
      <annotation label="sub_status"/>
      <attribute name="subst" type="boolean" of_annotation="sub_status"/>
      <annotation label="wuzza"/>
      <attribute name="note" type="string" of_annotation="wuzza"/>
    </annotation_set_descriptor>
  </annotation_set_descriptors>
  <similarity_profile name="attrless">
    <tag_profile true_labels="dispense,dispense_unit,medication,take,strength,strength_unit,doseamount,doseamount_unit,doseform,duration,duration_unit,freq,prn,indication,instruction,timing,refill,route,sub_status,wuzza">
        <dimension name="_label" weight="1"/>
        <dimension name="_span" weight="9"/>
    </tag_profile>
  </similarity_profile>
  <annotation_display>
    <label name="dispense" css="background-color: CCFF66" edit_immediately="yes"/>
    <label name="dispense_unit" css="background-color: FF99CC" edit_immediately="yes"/>
    <label name="medication" css="background-color: FFFF33" edit_immediately="yes"/>
    <label name="take" css="background-color: 99CCFF" edit_immediately="yes"/>
    <label name="strength" css="background-color: 99CC66" edit_immediately="yes"/>
    <label name="strength_unit" css="background-color: 66FFCC" edit_immediately="yes"/>
    <label name="doseamount" css="background-color: 336633; color: white" edit_immediately="yes"/>
    <label name="doseamount_unit" css="background-color: 00CC33; color: white" edit_immediately="yes"/>
    <label name="doseform" css="background-color: CC00FF; color: white" edit_immediately="yes"/>
    <label name="duration" css="background-color: FF6633" edit_immediately="yes"/>
    <label name="duration_unit" css="background-color: 996633; color: white" edit_immediately="yes"/>
    <label name="freq" css="background-color: FFCC66" edit_immediately="yes"/>
    <label name="prn" css="background-color: 66CCFF" edit_immediately="yes"/>
    <label name="indication" css="background-color: 00CC99" edit_immediately="yes"/>
    <label name="instruction" css="background-color: 660066; color: white" edit_immediately="yes"/>
    <label name="timing" css="background-color: 66CC99; color: white" edit_immediately="yes"/>
    <label name="refill" css="background-color: FF9999" edit_immediately="yes"/>
    <label name="route" css="background-color: 003399; color: white" edit_immediately="yes"/>
    <label name="sub_status" css="background-color: 999999" edit_immediately="yes"/>
    <label name="wuzza" css="background-color: 000000; color: white" edit_immediately="yes"/>
  </annotation_display>
  <workflows>
    <workflow name="Hand annotation">
      <step name="zone"/>
      <step name="tokenize"/>
      <step pretty_name="hand tag" name="tag" by_hand="yes"/>
    </workflow>
    <workflow name="Tokenless hand annotation">
      <step name="zone"/>
      <step pretty_name="hand tag" name="tag" by_hand="yes"/>
    </workflow>
    <workflow hand_annotation_available_at_end="yes" name="Review/repair"/>
    <workflow hand_annotation_available_at_end="yes" name="Demo">
      <step name="zone"/>
      <step name="tokenize"/>
      <step name="tag"/>
    </workflow>
    <workflow name="Align">
      <step name="zone"/>
      <step name="tokenize"/>
      <step name="align"/>
    </workflow>
  </workflows>
  <step_implementations>
    <step name="tokenize" class="TranscriptTask.TranscriptTokenizationStep"/>
    <step name="zone" class="MAT.PluginMgr.WholeZoneStep"/>
    <step name="align" class="MAT.PluginMgr.AlignStep"/>
    <step workflows="Demo" name="tag" class="MAT.JavaCarafe.CarafeTagStep"/>
    <step name="tag" class="MAT.PluginMgr.TagStep"/>
  </step_implementations>
  <model_config class="MAT.JavaCarafe.CarafeModelBuilder">
    <build_settings training_method="psa" max_iterations="6"/>
  </model_config>
  <model_config config_name="alt_model_build" class="MAT.JavaCarafe.CarafeModelBuilder"/>
  <default_model>default_model</default_model>
  <workspace>
    <operation name="autotag">
      <settings steps="tag" workflow="Demo"/>
    </operation>
    <operation name="modelbuild">
      <settings/>
    </operation>
    <operation name="import">
      <settings steps="zone,tokenize" workflow="Hand annotation"/>
    </operation>
  </workspace>
</task>
